# Supplementary material for: A dataset of necrotized cassava root cross-section images
Source: Data Brief. 2020 Aug 12;32:106170. doi: 10.1016/j.dib.2020.106170 (PMC7452662; doi:10.1016/j.dib.2020.106170)
Supplement: Supplementary file 1 [file mmc1.xml]

<?xml version="1.0" encoding="utf-8" standalone="no"?>
<data>
  <datasets>
    <author>jnakatumba@gmail.com;jnakatumba@cis.mak.ac.ug</author>
    <type>1</type>
    <dataset>
      <name>Cassava root cross-section Images. </name>
      <caption />
      <description>This dataset contains images of cassava root cross-sections captured by the Makerere University Artificial Intelligence Lab in conjunction with the National Crop Resources Research Institute in Uganda and the Tanzania Agricultural Research Institute in Tanzania. The images were captured during harvests conducted by cassava breeders to assess and score root necrosis for different varieties of cassava. The dataset contains 10,052 images from five field trials. </description>
      <filetype>
        <name />
      </filetype>
      <filesize />
      <source>0</source>
      <sourcename>Original Data</sourcename>
      <access>
        <type>1</type>
        <name>Data available in data repository</name>
        <reponame>Mendeley Data</reponame>
        <PersistentId>10.17632/gvp7vshvnh.2</PersistentId>
        <deeplinkurl>https://data.mendeley.com/datasets/gvp7vshvnh/2</deeplinkurl>
      </access>
    </dataset>
    <dataset>
      <name>Cassava root cross-section images</name>
      <caption />
      <description>This dataset contains images of cassava root cross-sections captured by the Makerere University Artificial Intelligence Lab in conjunction with the National Crop Resources Research Institute in Uganda and the Tanzania Agricultural Research Institute in Tanzania. The images were captured during harvests conducted by cassava breeders to assess and score root necrosis for different varieties of cassava. The dataset contains 11,955 images from five field trials.</description>
      <filetype>
        <name />
      </filetype>
      <filesize />
      <source>0</source>
      <sourcename>Original Data</sourcename>
      <access>
        <type>1</type>
        <name>Data available in data repository</name>
        <reponame>Mendeley Data</reponame>
        <PersistentId>http://dx.doi.org/10.17632/gvp7vshvnh.1.</PersistentId>
        <deeplinkurl>https://data.mendeley.com/datasets/gvp7vshvnh/1.</deeplinkurl>
      </access>
    </dataset>
  </datasets>
</data>
